# Supplementary material for: The role of Rif1 in telomere length regulation is separable from its role in origin firing
Source: eLife. 2020 Jun 29;9:e58066. doi: 10.7554/eLife.58066 (PMC7371424; doi:10.7554/eLife.58066)
Supplement: Source code 1. [file elife-58066-code1.zip]

Archive with 3 entries (2 files):
- Sourcecode1.pdf
- __MACOSX/
- __MACOSX/._Sourcecode1.pdf
